# Supplementary material for: Microbiota-Derived SCFAs Mediate the Synergistic Antidepressant Effects of Dajianzhong Decoction and Ketamine via FFAR2-NLRP3-IL-1β Signaling
Source: Pharmaceuticals (Basel). 2026 May 31;19(6):877. doi: 10.3390/ph19060877 (PMC13304611; doi:10.3390/ph19060877)
Supplement: Supplementary file 1 [file pharmaceuticals-19-00877-s001.zip]

Archive with 1 entries (1 files):
- pharmaceuticals-4283468-supplementary.pdf
